# Supplementary material for: Effect of Porcine Whole Blood Protein Hydrolysate on Slow-Twitch Muscle Fiber Expression and Mitochondrial Biogenesis via the AMPK/SIRT1 Pathway
Source: Int J Mol Sci. 2022 Jan 22;23(3):1229. doi: 10.3390/ijms23031229 (PMC8835758; doi:10.3390/ijms23031229)
Supplement: Supplementary file 1 [file ijms-23-01229-s001.zip]

Archive with 1 entries (1 files):
- ijms-1522421-supplementary.pdf
